# Supplementary material for: Causal relationships of metabolites with allergic diseases: a trans-ethnic Mendelian randomization study
Source: Respir Res. 2024 Feb 20;25:94. doi: 10.1186/s12931-024-02720-6 (PMC10880354; doi:10.1186/s12931-024-02720-6)
Supplement: Supplementary file 2 — Supplementary Material 2 [file 12931_2024_2720_MOESM2_ESM.xlsx]

## Sheet: S1
Table S1: Detailed summary of genetic variants of circulating metabolites
SNP	chr	pos	effect_allele	other_allele	beta	se	P value	metabolites description
rs2657879	12	56471554	A	G	0.015	0.0017	5.55e-19	glutamine
rs1016522	5	143813761	A	G	0.0058	0.0009	5.8e-11	tryptophan
rs13122250	4	155887136	T	C	0.0062	0.0009	2.81e-12	tryptophan
rs1373962	5	84232044	T	C	0.005	0.0009	1.38e-08	tryptophan
rs1559063	5	172921591	C	G	0.0052	0.0009	3.78e-09	tryptophan
rs2111118	16	54015241	T	C	0.0051	0.0009	7.28e-09	tryptophan
rs284191	1	91770491	A	G	-0.006	0.001	9.87e-10	tryptophan
rs354532	6	111227610	T	C	-0.0061	0.0009	6.1e-12	tryptophan
rs38271	7	14267406	A	G	-0.0051	0.0009	7.28e-09	tryptophan
rs4615256	5	63405040	A	G	0.0049	0.0009	2.6e-08	tryptophan
rs4958379	5	154630481	A	G	-0.005	0.0009	1.38e-08	tryptophan
rs603446	11	116783719	T	C	0.0051	0.0009	7.28e-09	tryptophan
rs6480970	10	52808904	A	G	-0.0049	0.0009	2.6e-08	tryptophan
rs710580	3	190091374	A	C	-0.005	0.0009	1.38e-08	tryptophan
rs7463805	8	109741443	T	C	-0.0053	0.0009	1.94e-09	tryptophan
rs7584842	2	11616134	T	C	-0.005	0.0009	1.38e-08	tryptophan
rs869494	3	21019981	A	T	-0.0058	0.0009	5.8e-11	tryptophan
rs9491385	6	125311885	T	C	-0.0056	0.0009	2.45e-10	tryptophan
rs9511152	13	19022627	A	G	-0.005	0.0009	1.38e-08	tryptophan
rs972459	3	192137708	T	C	0.005	0.0009	1.38e-08	tryptophan
rs4698009	4	10283369	T	C	-0.009	0.0012	3.19e-14	histidine
rs10923016	1	88050584	A	G	0.0053	0.0009	1.94e-09	leucine
rs1440581	4	88305270	T	C	-0.0081	0.0009	1.13e-19	leucine
rs1871053	11	88743023	A	G	-0.005	0.0009	1.38e-08	leucine
rs2713737	3	101048554	A	G	-0.006	0.001	9.87e-10	leucine
rs6735596	2	227229167	A	C	-0.0052	0.0009	3.78e-09	leucine
rs6737109	2	22956659	T	C	0.0051	0.0009	7.28e-09	leucine
rs6820011	4	166469803	T	G	-0.0051	0.0009	7.28e-09	leucine
rs6820313	4	139213505	T	G	0.0049	0.0009	2.6e-08	leucine
rs7584842	2	11616134	T	C	-0.0051	0.0009	7.28e-09	leucine
rs7647029	3	132007878	A	G	0.0053	0.0009	1.94e-09	leucine
rs9541214	13	34538687	T	C	-0.005	0.0009	1.38e-08	leucine
rs445925	19	44912383	A	G	-0.025	0.004	2.05e-10	cholesterol
rs602633	1	109278889	T	G	-0.0102	0.0017	9.87e-10	cholesterol
rs1718306	12	102863530	T	C	0.0075	0.0011	4.61e-12	phenylalanine
rs2042499	7	24055747	A	C	0.0052	0.0009	3.78e-09	creatinine
rs1260326	2	27508073	T	C	-0.0439	0.0024	4.82e-75	mannose
rs131794	22	50533323	A	C	0.0146	0.0018	2.51e-16	uridine
rs2686796	7	48063314	T	C	0.0094	0.0017	1.61e-08	uridine
rs532545	1	20588679	T	C	-0.0095	0.0017	1.15e-08	uridine
rs174548	11	61803876	C	G	0.0488	0.0025	3.71e-85	arachidonate (20:4n6)
rs8192870	8	58499507	T	G	-0.0365	0.0067	2.55e-08	deoxycholate
rs603424	10	100315722	A	G	0.0292	0.0038	7.7e-15	margarate (17:0)
rs494562	6	85407411	A	G	-0.1182	0.0167	7.32e-13	inosine
rs12728678	1	154792239	T	C	-0.0096	0.0017	8.16e-09	tyrosine
rs172650	16	71570009	A	C	0.0102	0.0016	9.15e-11	tyrosine
rs9400467	6	111102812	T	C	-0.0121	0.0016	1.98e-14	tyrosine
rs8056893	16	68270489	A	C	0.0143	0.0017	2.02e-17	lysine
rs320485	1	213473223	T	C	0.0094	0.0017	1.61e-08	methionine
rs7503429	17	82233549	A	C	-0.016	0.0026	3.78e-10	malate
rs603424	10	100315722	A	G	0.0151	0.0024	1.57e-10	palmitate (16:0)
rs603424	10	100315722	A	G	0.0182	0.0032	6.45e-09	nonadecanoate (19:0)
rs1348656	3	145215733	T	C	-0.0137	0.0024	5.7e-09	stearate (18:0)
rs603424	10	100315722	A	G	0.0225	0.0024	3.46e-21	stearate (18:0)
rs1348656	3	145215733	T	C	-0.0172	0.003	4.92e-09	oleate (18:1n9)
rs6887589	5	107675858	A	G	-0.0142	0.0026	2.36e-08	pentadecanoate (15:0)
rs12725284	1	147320547	T	C	0.0315	0.0056	9.28e-09	pipecolate
rs6558295	8	144084619	C	G	0.0629	0.0028	4.64e-112	5-oxoproline
rs1395	2	27201768	A	G	0.0172	0.0027	9.43e-11	pantothenate
rs721399	8	18401856	T	C	-0.0289	0.0018	2.61e-58	4-acetamidobutanoate
rs7228099	18	25206514	T	C	-0.0097	0.0018	3.54e-08	4-acetamidobutanoate
rs170149	17	6692611	A	G	0.0256	0.0035	1.29e-13	citrate
rs6507399	18	41152081	A	G	-0.0101	0.0018	1.01e-08	citrate
rs807670	22	19167095	A	C	0.011	0.0018	4.95e-10	citrate
rs835154	5	14876460	A	G	-0.0114	0.0018	1.2e-10	citrate
rs868395	9	82560878	T	G	0.0101	0.0018	1.01e-08	citrate
rs906749	17	6778914	A	G	0.0105	0.0018	2.72e-09	citrate
rs11144136	9	68887435	T	G	0.0097	0.0018	3.54e-08	N-acetylalanine
rs11730320	4	9718277	T	C	0.0097	0.0017	5.79e-09	urate
rs938554	4	9924068	C	G	-0.0348	0.0017	1.97e-93	urate
rs10153405	18	43690707	A	G	-0.0103	0.0018	5.26e-09	heptanoate (7:0)
rs864428	7	137240724	T	C	0.0101	0.0018	1.01e-08	heptanoate (7:0)
rs9563502	13	57370222	A	G	-0.01	0.0018	1.38e-08	laurate (12:0)
rs9859129	3	158506005	A	G	-0.0096	0.0017	8.16e-09	laurate (12:0)
rs1440581	4	88305270	T	C	-0.0081	0.0012	7.39e-12	valine
rs10938815	4	20854730	T	G	0.0099	0.0017	2.88e-09	cortisone
rs12723859	1	113348774	A	G	-0.0098	0.0018	2.6e-08	proline
rs2518802	22	18987832	A	C	-0.0534	0.0033	3.39e-59	proline
rs7288481	22	18974269	A	G	-0.0139	0.0024	3.48e-09	proline
rs10164524	2	210799609	A	G	-0.01	0.0017	2.02e-09	citrulline
rs1935815	10	95871735	A	T	0.0111	0.0017	3.3e-11	citrulline
rs682103	5	54099108	T	C	-0.0097	0.0018	3.54e-08	citrulline
rs7580046	2	210490648	A	G	0.0096	0.0017	8.16e-09	citrulline
rs10170160	2	233791932	T	C	0.0338	0.0057	1.52e-09	biliverdin
rs838705	2	233364596	A	G	0.0266	0.0036	7.4e-14	biliverdin
rs887829	2	233759924	T	C	0.1131	0.0041	8.34e-168	biliverdin
rs1043011	12	56471256	T	G	-0.0238	0.0027	5.99e-19	gamma-glutamylglutamine
rs1260326	2	27508073	T	C	-0.0121	0.0021	4.16e-09	gamma-glutamylglutamine
rs1751956	10	29293069	T	G	0.016	0.0029	1.72e-08	gamma-glutamylglutamine
rs12192718	6	111247948	A	T	0.0142	0.0025	6.73e-09	gamma-glutamyltyrosine
rs1512342	4	148329631	T	C	0.0095	0.0017	1.15e-08	gamma-glutamyltyrosine
rs875740	16	16029191	A	C	0.0102	0.0018	7.28e-09	gamma-glutamyltyrosine
rs956966	2	102971117	A	G	-0.0101	0.0018	1.01e-08	gamma-glutamyltyrosine
rs9940990	16	71797440	A	T	-0.0104	0.0018	3.78e-09	gamma-glutamyltyrosine
rs6459467	6	16287961	A	G	0.0202	0.0025	3.24e-16	hypoxanthine
rs495360	12	218255	A	C	-0.019	0.003	1.2e-10	betaine
rs567754	5	79120593	T	C	0.0162	0.0025	4.59e-11	betaine
rs715	2	210678331	T	C	0.0221	0.0025	4.79e-19	betaine
rs7732845	5	79107814	A	G	0.0298	0.0033	8.56e-20	betaine
rs10514491	16	80281366	T	C	0.0094	0.0017	1.61e-08	caprate (10:0)
rs8043217	15	98557532	A	G	0.009	0.0016	9.28e-09	caprate (10:0)
rs1938479	10	90538186	T	C	-0.01	0.0018	1.38e-08	pelargonate (9:0)
rs10945649	6	160007529	A	T	0.0212	0.0036	1.94e-09	beta-hydroxyisovalerate
rs1260326	2	27508073	T	C	0.0133	0.0024	1.5e-08	X-03094
rs2187375	18	49645913	A	G	-0.0221	0.0026	9.48e-18	X-03094
rs6679002	1	62734265	T	G	0.0141	0.0018	2.38e-15	X-03094
rs964184	11	116778201	C	G	-0.0252	0.0032	1.7e-15	X-03094
rs9812807	3	105611200	C	G	-0.0147	0.0027	2.6e-08	X-03094
rs10085935	8	39948748	T	C	-0.0103	0.0017	6.86e-10	kynurenine
rs16924894	10	24556596	A	T	0.0814	0.0146	1.24e-08	kynurenine
rs3184504	12	111446804	T	C	0.0149	0.0017	9.36e-19	kynurenine
rs4843718	16	87844870	A	G	0.0253	0.0024	2.78e-26	kynurenine
rs2745639	6	95928763	A	G	-0.0089	0.0016	1.33e-08	acetylphosphate
rs4970834	1	109272258	T	C	-0.0098	0.0017	4.09e-09	acetylphosphate
rs10805925	5	79243576	A	G	0.005	0.0009	1.38e-08	carnitine
rs11183620	12	46818587	A	G	0.005	0.0009	1.38e-08	carnitine
rs11620955	14	65024537	A	G	-0.0051	0.0009	7.28e-09	carnitine
rs11620973	14	95551715	A	G	-0.0051	0.0009	7.28e-09	carnitine
rs12356193	10	59653595	A	G	0.0274	0.0016	4.83e-66	carnitine
rs12709393	17	57214754	T	G	0.0053	0.0009	1.94e-09	carnitine
rs13062	2	218395928	A	C	-0.005	0.0009	1.38e-08	carnitine
rs1466788	1	110076108	A	G	-0.0074	0.0009	9.99e-17	carnitine
rs2114713	15	80236031	T	G	-0.005	0.0009	1.38e-08	carnitine
rs2161359	5	151046973	A	G	-0.0055	0.0009	4.95e-10	carnitine
rs2396004	6	43388113	A	G	0.0049	0.0009	2.6e-08	carnitine
rs2492788	1	212670845	T	C	0.0049	0.0009	2.6e-08	carnitine
rs3851808	17	47347778	T	C	0.0057	0.0009	1.2e-10	carnitine
rs419291	5	132297662	T	C	0.0079	0.0009	8.34e-19	carnitine
rs4860022	4	166772724	T	C	-0.0055	0.0009	4.95e-10	carnitine
rs6479648	10	59750801	A	G	-0.0087	0.0009	2.09e-22	carnitine
rs7098081	10	59656929	A	G	0.0184	0.0025	9.2e-14	carnitine
rs735315	2	51104019	T	C	0.0054	0.0009	9.87e-10	carnitine
rs9842133	3	179946314	T	C	0.0064	0.0009	5.76e-13	carnitine
rs2421096	2	72999381	T	C	0.0419	0.007	1.08e-09	N-acetylornithine
rs6546815	2	73278777	A	T	-0.0366	0.0063	3.13e-09	N-acetylornithine
rs6706409	2	73379380	A	C	0.1546	0.0041	0	N-acetylornithine
rs869927	2	73315557	A	G	-0.0522	0.0059	4.48e-19	N-acetylornithine
rs316008	6	160255344	T	G	-0.007	0.0012	2.72e-09	N1-methyladenosine
rs11084396	19	55354159	T	C	-0.011	0.002	1.9e-08	3-methyl-2-oxovalerate
rs1260326	2	27508073	T	C	0.01	0.0017	2.02e-09	3-methyl-2-oxovalerate
rs1440581	4	88305270	T	C	-0.014	0.0017	8.96e-17	3-methyl-2-oxovalerate
rs11647589	16	20438294	A	G	0.0303	0.0045	8.29e-12	3-phenylpropionate (hydrocinnamate)
rs1030420	8	66448490	T	C	-0.0221	0.0032	2.49e-12	X-04499
rs10808112	7	99473365	T	C	-0.0571	0.0085	9.23e-12	X-18601
rs2199680	12	21262562	A	T	-0.0415	0.0065	8.59e-11	X-18601
rs296381	19	47867845	T	C	0.039	0.0067	2.93e-09	X-18601
rs15676	9	128809748	A	G	0.0191	0.0027	7.52e-13	indolelactate
rs174548	11	61803876	C	G	0.0353	0.0036	5.33e-23	eicosapentaenoate (EPA; 20:5n3)
rs2912546	17	55745076	T	C	0.2679	0.0469	5.58e-09	estrone 3-sulfate
rs7774711	6	10964788	A	G	0.0185	0.0033	1.03e-08	docosahexaenoate (DHA; 22:6n3)
rs6053126	20	584249	A	G	-0.022	0.004	1.9e-08	X-06246
rs17624477	16	24943862	T	C	0.0273	0.0038	3.38e-13	myo-inositol
rs4808136	19	18508057	A	G	0.0132	0.0018	1.12e-13	myo-inositol
rs13431652	2	168896905	T	C	0.0099	0.0017	2.88e-09	glucose
rs1375131	2	135197227	T	C	0.0365	0.0026	4.53e-45	1,5-anhydroglucitol (1,5-AG)
rs3800993	7	142101207	T	C	0.0287	0.0036	7.79e-16	1,5-anhydroglucitol (1,5-AG)
rs9756306	3	165081291	A	G	-0.0158	0.0027	2.43e-09	1,5-anhydroglucitol (1,5-AG)
rs1440581	4	88305270	T	C	-0.0122	0.0021	3.13e-09	3-methyl-2-oxobutyrate
rs10124155	9	80030423	A	G	-0.0484	0.0087	1.32e-08	1,6-anhydroglucose
rs964184	11	116778201	C	G	-0.0443	0.0073	6.46e-10	1-oleoylglycerol (1-monoolein)
rs4814176	20	12978750	T	C	0.0216	0.0026	4.88e-17	X-08402
rs7157785	14	63768838	T	G	0.0681	0.0034	1.53e-89	X-08402
rs11160112	14	93308727	T	C	-0.0146	0.0026	9.81e-09	2-hydroxyisobutyrate
rs11635023	15	24912904	A	G	-0.0152	0.0028	2.84e-08	2-hydroxyisobutyrate
rs493519	12	121959570	T	C	-0.0358	0.0041	1.25e-18	2-hydroxyisobutyrate
rs1440581	4	88305270	T	C	-0.0141	0.0022	7.32e-11	4-methyl-2-oxopentanoate
rs4941615	13	47885766	T	C	0.0133	0.0024	1.5e-08	4-methyl-2-oxopentanoate
rs11644269	16	58741398	A	G	0.0349	0.0037	2e-21	phenyllactate (PLA)
rs8101881	19	32873722	T	C	0.0325	0.0039	3.93e-17	homocitrulline
rs4351	17	63492371	A	G	-0.0455	0.005	4.52e-20	aspartylphenylalanine
rs13278849	8	26857357	A	G	-0.013	0.002	4.02e-11	levulinate (4-oxovalerate)
rs711995	3	194640198	T	C	0.0108	0.0019	6.57e-09	levulinate (4-oxovalerate)
rs274567	5	132378717	T	C	0.0207	0.0033	1.77e-10	palmitoylcarnitine
rs10938307	4	43779822	T	C	-0.0106	0.0019	1.21e-08	X-08988
rs715	2	210678331	T	C	-0.0327	0.0027	4.61e-34	X-08988
rs1800775	16	56961324	A	C	0.0108	0.0019	6.57e-09	X-10395
rs4073054	1	161230697	A	C	0.0163	0.0018	6.79e-20	X-10395
rs5082	1	161223893	A	G	0.0162	0.0027	9.87e-10	X-10429
rs3762660	3	98506816	T	G	0.0199	0.0036	1.62e-08	X-10510
rs4814176	20	12978750	T	C	0.0157	0.0026	7.78e-10	X-10510
rs4902243	14	63767525	A	G	-0.0442	0.0035	7.35e-37	X-10510
rs11825181	11	116755542	A	G	0.0761	0.0114	1.23e-11	1-linoleoylglycerol (1-monolinolein)
rs6497490	16	20466152	T	G	-0.0305	0.0055	1.47e-08	indoleacetate
rs7809234	7	50542681	A	T	0.0285	0.0045	1.2e-10	indoleacetate
rs2370998	2	210565609	A	G	-0.024	0.0043	1.19e-08	N-acetylglycine
rs715	2	210678331	T	C	-0.091	0.0057	1.12e-57	N-acetylglycine
rs7948073	11	67607713	T	G	-0.0256	0.0044	2.97e-09	N-acetylglycine
rs11675254	2	233455401	A	G	0.0697	0.0106	2.42e-11	bilirubin (Z,Z)
rs887829	2	233759924	T	C	0.1677	0.0064	1.22e-151	bilirubin (Z,Z)
rs715	2	210678331	T	C	-0.0451	0.0044	5.92e-25	creatine
rs2277503	14	64805062	A	G	0.1667	0.0302	1.7e-08	N-(2-furoyl)glycine
rs10278040	7	99543750	A	G	-0.3609	0.016	5.83e-113	androsterone sulfate
rs182420	19	47868938	T	C	0.051	0.0074	2.75e-12	androsterone sulfate
rs2404977	7	99964635	T	C	-0.0598	0.0065	1.79e-20	androsterone sulfate
rs7785392	7	100149755	T	G	0.0381	0.0064	1.32e-09	androsterone sulfate
rs11754288	6	25776721	A	G	0.0488	0.0077	1.17e-10	3-carboxy-4-methyl-5-propyl-2-furanpropanoate (CMPF)
rs4625783	17	82128519	T	C	-0.0187	0.0026	3.19e-13	3-(4-hydroxyphenyl)lactate
rs12356193	10	59653595	A	G	0.027	0.0027	7.62e-24	acetylcarnitine
rs274567	5	132378717	T	C	0.0176	0.0025	9.61e-13	acetylcarnitine
rs1163251	1	119667132	T	C	0.0188	0.0017	9.93e-29	serine
rs4947534	7	56011401	T	C	-0.0183	0.0024	1.22e-14	serine
rs715	2	210678331	T	C	-0.0223	0.0024	7.59e-21	serine
rs11161521	1	75750645	T	C	0.0703	0.0033	5.32e-101	hexanoylcarnitine
rs1171617	10	59707424	T	G	0.0246	0.0037	1.48e-11	hexanoylcarnitine
rs2070630	4	158723342	C	G	-0.021	0.0034	3.28e-10	hexanoylcarnitine
rs419291	5	132297662	T	C	0.0225	0.0033	4.61e-12	hexanoylcarnitine
rs2370998	2	210565609	A	G	-0.0136	0.0024	7.28e-09	glycine
rs715	2	210678331	T	C	-0.076	0.0029	1.11e-151	glycine
rs11183620	12	46818587	A	G	0.0098	0.0017	4.09e-09	alanine
rs1260326	2	27508073	T	C	0.0131	0.0017	6.5e-15	alanine
rs4870490	6	156806691	A	G	0.0857	0.0145	1.71e-09	glycochenodeoxycholate
rs10022462	4	88322666	T	C	-0.0117	0.0018	4.02e-11	2-aminobutyrate
rs10211524	2	64980940	A	G	0.0189	0.0023	1.04e-16	2-aminobutyrate
rs4787294	16	24991029	A	T	0.075	0.008	3.46e-21	scyllo-inositol
rs3766198	1	46816108	A	C	-0.024	0.0042	5.51e-09	dodecanedioate
rs1083801	3	7481811	A	G	-0.0139	0.0024	3.48e-09	gamma-glutamylvaline
rs1394678	16	20479736	T	C	-0.0354	0.0038	6.05e-21	indolepropionate
rs10431384	12	120689544	A	G	-0.1706	0.0039	0	butyrylcarnitine
rs11065174	12	120623455	T	C	-0.0651	0.0063	2.49e-25	butyrylcarnitine
rs11065259	12	120767801	T	C	0.0702	0.0051	2.08e-43	butyrylcarnitine
rs11610379	12	121216917	T	C	0.0891	0.0129	2.48e-12	butyrylcarnitine
rs1171617	10	59707424	T	G	0.0358	0.0047	1.3e-14	butyrylcarnitine
rs12369156	12	120729872	A	G	-0.0724	0.0126	4.57e-09	butyrylcarnitine
rs1653624	12	121184717	A	T	-0.0754	0.0115	2.75e-11	butyrylcarnitine
rs274567	5	132378717	T	C	0.024	0.0041	2.4e-09	butyrylcarnitine
rs2956875	15	76306700	A	G	-0.0342	0.006	5.99e-09	butyrylcarnitine
rs671815	12	120811201	A	G	-0.0741	0.0104	5.2e-13	butyrylcarnitine
rs959398	12	120955540	T	C	-0.0666	0.0069	2.41e-22	butyrylcarnitine
rs603424	10	100315722	A	G	-0.0368	0.0046	6.22e-16	myristoleate (14:1n5)
rs11761528	7	99521178	T	C	-0.0675	0.009	3.19e-14	dehydroisoandrosterone sulfate (DHEA-S)
rs296396	19	47862266	T	C	-0.0462	0.0065	5.9e-13	dehydroisoandrosterone sulfate (DHEA-S)
rs10128501	10	59749026	A	G	0.0108	0.0018	9.87e-10	propionylcarnitine
rs12356193	10	59653595	A	G	0.0328	0.0027	2.93e-34	propionylcarnitine
rs270602	5	132321007	T	C	0.0176	0.0025	9.61e-13	propionylcarnitine
rs2715311	18	66021017	A	G	-0.0107	0.0018	1.39e-09	propionylcarnitine
rs662138	6	160143444	C	G	0.0206	0.0027	1.18e-14	propionylcarnitine
rs10514491	16	80281366	T	C	0.0103	0.0018	5.26e-09	caprylate (8:0)
rs8059670	16	61590797	T	C	-0.0097	0.0018	3.54e-08	caprylate (8:0)
rs6077678	20	1088460	A	G	-0.0228	0.0041	1.34e-08	10-undecenoate (11:1n1)
rs7556052	1	46949179	A	T	-0.0346	0.0034	1.26e-24	10-undecenoate (11:1n1)
rs9333029	1	46930490	A	G	-0.0695	0.0042	8.33e-62	10-undecenoate (11:1n1)
rs174538	11	61792609	A	G	-0.0264	0.0035	2.3e-14	docosapentaenoate (n3 DPA; 22:5n3)
rs10468017	15	58386313	T	C	0.0108	0.0018	9.87e-10	X-11204
rs2935461	13	55830115	A	G	-0.011	0.002	1.9e-08	X-11204
rs8033940	15	58432643	A	G	0.0104	0.0018	3.78e-09	X-11204
rs11754288	6	25776721	A	G	0.0409	0.0066	2.88e-10	X-02269
rs2071426	10	95068566	T	C	0.0547	0.0073	3.36e-14	X-02269
rs2199680	12	21262562	A	T	0.0526	0.0088	1.13e-09	X-02269
rs1853207	10	94906180	T	C	0.1085	0.0152	4.73e-13	X-11247
rs1171615	10	59709332	T	C	0.0423	0.0056	2.12e-14	X-11261
rs2065396	6	160068712	C	G	0.0256	0.0044	2.97e-09	X-11261
rs662138	6	160143444	C	G	0.0633	0.0062	8.97e-25	X-11261
rs887829	2	233759924	T	C	0.128	0.0062	5.4e-95	bilirubin (E,E)
rs1934955	10	95028804	A	G	-0.0301	0.0037	2.06e-16	X-02249
rs2242088	8	143607294	C	G	-0.0209	0.0034	3.95e-10	X-11315
rs3761097	19	35800075	T	C	0.057	0.008	5.2e-13	X-11315
rs4327428	3	45767837	A	C	-0.031	0.0044	9.24e-13	X-11315
rs6593265	7	55588429	A	C	0.011	0.002	1.9e-08	X-11317
rs7499892	16	56972678	T	C	-0.02	0.003	1.31e-11	X-11317
rs174535	11	61783884	T	C	-0.044	0.0035	1.52e-36	1-linoleoylglycerophosphoethanolamine
rs2070895	15	58431740	A	G	0.0257	0.0042	4.71e-10	1-linoleoylglycerophosphoethanolamine
rs12191817	6	135702608	T	G	0.0104	0.0018	3.78e-09	X-11327
rs4738362	8	73450708	T	G	0.01	0.0018	1.38e-08	X-11327
rs9424148	10	12104859	A	C	-0.0201	0.0036	1.18e-08	X-11334
rs11239528	10	45459588	A	G	0.0168	0.0026	5.18e-11	3-dehydrocarnitine
rs273913	5	132325463	T	C	0.0261	0.0025	8.14e-26	3-dehydrocarnitine
rs316019	6	160249250	A	C	-0.0229	0.0041	1.17e-08	3-dehydrocarnitine
rs6897597	5	132407773	T	C	-0.02	0.0026	7.23e-15	3-dehydrocarnitine
rs11613331	12	242301	A	G	0.0374	0.0036	1.39e-25	pyroglutamine
rs1600760	14	84638363	A	T	-0.0216	0.0037	2.64e-09	pyroglutamine
rs17279437	3	45772602	A	G	0.059	0.0063	3.8e-21	pyroglutamine
rs715	2	210678331	T	C	0.0361	0.0044	1.16e-16	pyroglutamine
rs6867478	5	92786638	A	G	0.0695	0.0125	1.35e-08	C-glycosyltryptophan
rs1171617	10	59707424	T	G	0.0246	0.0027	4.08e-20	X-11381
rs1005389	7	150846560	C	G	0.0261	0.0034	8.18e-15	X-03056
rs11101730	10	133383832	A	T	-0.0553	0.0076	1.72e-13	X-03056
rs12602901	17	4921330	C	G	-0.0368	0.0034	1.33e-27	X-03056
rs2065396	6	160068712	C	G	0.0153	0.0026	1.99e-09	X-03056
rs662138	6	160143444	C	G	0.0342	0.0035	7.47e-23	X-03056
rs3764261	16	56959412	A	C	0.0113	0.0019	1.36e-09	X-11412
rs4680	22	19963748	A	G	-0.0436	0.0059	7.35e-14	X-01911
rs6151429	22	50625049	T	C	-0.0289	0.0034	9.48e-18	X-11423
rs651007	9	133278431	T	C	-0.0152	0.0024	1.2e-10	X-11423
rs556339	6	25870517	T	C	0.0382	0.0061	1.9e-10	X-09789
rs7642243	3	196214345	C	G	0.0481	0.006	5.43e-16	X-09789
rs296381	19	47867845	T	C	0.1636	0.0064	1.99e-144	X-11440
rs3732218	2	233718658	A	G	-0.0532	0.0089	1.13e-09	X-11440
rs3820744	2	233452902	T	C	-0.0433	0.0074	2.44e-09	X-11441
rs6742078	2	233763993	T	G	0.108	0.0047	3.8e-117	X-11441
rs4148324	2	233764076	T	G	-0.109	0.0047	2.77e-119	X-11442
rs838705	2	233364596	A	G	0.0247	0.0043	4.62e-09	X-11442
rs10439444	2	31958698	T	C	0.0318	0.0034	4.26e-21	X-11444
rs2273664	2	32758413	A	G	-0.0457	0.0071	6.11e-11	X-11444
rs10491431	5	35967898	A	C	0.0807	0.012	8.78e-12	X-11445
rs296381	19	47867845	T	C	0.0663	0.0117	7.28e-09	X-11445
rs4149081	12	21225087	A	G	0.068	0.0109	2.21e-10	X-11445
rs9348689	6	25684425	T	G	0.0339	0.0062	2.28e-08	X-11452
rs2071426	10	95068566	T	C	0.0517	0.0068	1.45e-14	X-11469
rs2762353	6	25794203	A	G	0.0435	0.0062	1.14e-12	X-11469
rs4149081	12	21225087	A	G	-0.0437	0.0077	6.92e-09	X-11469
rs2208532	2	31563919	A	G	0.0298	0.0034	9.36e-19	X-11470
rs2734331	6	31962574	A	G	0.0726	0.0101	3.28e-13	X-11470
rs6497490	16	20466152	T	G	-0.0824	0.0077	5.02e-27	X-11478
rs17057690	6	97331519	T	C	0.0831	0.0142	2.43e-09	X-11483
rs12645107	4	69123281	A	G	0.0463	0.0079	2.3e-09	X-11491
rs4149026	12	21162481	A	C	0.036	0.0062	3.19e-09	X-11491
rs4149056	12	21178615	T	C	-0.0881	0.0075	3.67e-32	X-11491
rs2007084	15	89802104	A	G	-0.0683	0.0097	9.53e-13	HWESASXX
rs7535263	1	196713216	A	G	-0.0443	0.0079	1.03e-08	HWESASXX
rs16833668	1	151945688	A	C	0.0211	0.0038	1.41e-08	X-11521
rs11675254	2	233455401	A	G	0.0483	0.0075	5.97e-11	X-11530
rs17863762	2	233618537	A	G	-0.0851	0.0131	4.12e-11	X-11530
rs887829	2	233759924	T	C	0.1116	0.0044	3.18e-142	X-11530
rs11045805	12	21161262	A	G	0.0697	0.0051	8.03e-43	X-11538
rs11046007	12	21387539	T	C	0.0391	0.0071	1.82e-08	X-11538
rs2108622	19	15879621	T	C	-0.0248	0.0043	4.02e-09	X-11538
rs4149056	12	21178615	T	C	-0.1085	0.0054	4.28e-90	X-11538
rs247616	16	56955678	T	C	0.0096	0.0014	3.51e-12	X-11550
rs10412803	19	46374718	T	C	0.0097	0.0018	3.54e-08	X-11593
rs174675	22	19946528	T	C	0.0155	0.0018	3.62e-18	X-11593
rs2686184	8	11791850	A	G	-0.0097	0.0017	5.79e-09	X-11593
rs4680	22	19963748	A	G	-0.0486	0.0017	4.7e-180	X-11593
rs7706441	5	139108695	T	C	-0.0252	0.0044	5.1e-09	X-11593
rs9318225	13	73917128	T	C	-0.0106	0.0018	1.94e-09	X-11593
rs174550	11	61804006	T	C	0.0347	0.0034	9.33e-25	adrenate (22:4n6)
rs2731672	5	177415473	T	C	-0.081	0.011	8.95e-14	ADSGEGDFXAEGGGVR
rs4253236	4	186226917	T	C	-0.071	0.01	6.24e-13	ADSGEGDFXAEGGGVR
rs7061710	1	171111474	C	G	0.0453	0.0061	5.59e-14	X-11786
rs13538	2	73641201	A	G	0.0396	0.0017	2.54e-120	X-11787
rs4917639	10	94965778	A	C	0.0293	0.0017	7.22e-67	X-11787
rs2731672	5	177415473	T	C	-0.12	0.02	9.87e-10	X-11792
rs4253252	4	186236304	T	G	-0.0862	0.0089	1.74e-22	X-11792
rs698078	3	186741438	A	G	-0.0636	0.0111	5.03e-09	X-11792
rs3923630	12	70895395	A	G	-0.028	0.005	1.07e-08	X-11793
rs838705	2	233364596	A	G	0.0227	0.0042	3.24e-08	X-11793
rs887829	2	233759924	T	C	0.0932	0.0041	1.09e-114	X-11793
rs3099557	4	22822398	A	G	-0.1484	0.0113	1.07e-39	X-11799
rs439401	19	44911194	T	C	-0.034	0.0041	5.54e-17	X-11820
rs885479	16	89919746	A	G	0.1621	0.028	3.53e-09	X-11858
rs174535	11	61783884	T	C	0.0561	0.0027	3.44e-96	1-arachidonoylglycerophosphocholine
rs3738544	1	236751276	T	C	0.0203	0.0035	3.32e-09	1-arachidonoylglycerophosphocholine
rs748196	17	17519454	T	G	0.0152	0.0027	9.03e-09	1-arachidonoylglycerophosphocholine
rs603424	10	100315722	A	G	-0.0274	0.0043	9.32e-11	1-palmitoleoylglycerophosphocholine
rs4149056	12	21178615	T	C	-0.0827	0.0057	5.33e-48	X-11905
rs7962263	12	21313183	T	C	-0.0317	0.0049	4.92e-11	X-11905
rs1681529	15	60212070	A	G	0.4453	0.0799	1.25e-08	X-12013
rs247616	16	56955678	T	C	0.0128	0.0019	8.09e-12	X-12038
rs11736351	4	80680514	C	G	0.516	0.092	1.02e-08	X-12040
rs12508311	4	34759648	A	T	-0.4363	0.0793	1.88e-08	X-12040
rs10242455	7	99642556	A	G	0.2212	0.0099	6.99e-111	X-12063
rs1121592	7	99926008	T	C	-0.0343	0.005	3.44e-12	X-12063
rs2417971	12	21271727	A	G	-0.0401	0.0058	2.36e-12	X-12063
rs296396	19	47862266	T	C	-0.0409	0.0067	5.16e-10	X-12063
rs4149056	12	21178615	T	C	-0.1176	0.0065	1.83e-73	X-12063
rs4917639	10	94965778	A	C	-0.0362	0.006	8.03e-10	X-12063
rs6544713	2	43846742	T	C	-0.0314	0.0051	3.71e-10	X-12063
rs2263065	12	101506641	T	G	-0.0105	0.0018	2.72e-09	gamma-glutamylphenylalanine
rs2817817	10	29287644	A	G	-0.01	0.0018	1.38e-08	gamma-glutamylphenylalanine
rs2065396	6	160068712	C	G	0.035	0.0036	1.21e-22	isobutyrylcarnitine
rs2404602	15	76738451	A	G	0.0259	0.0036	3.14e-13	isobutyrylcarnitine
rs662138	6	160143444	C	G	0.0767	0.0052	1.54e-49	isobutyrylcarnitine
rs603424	10	100315722	A	G	-0.0367	0.0048	1.04e-14	palmitoleate (16:1n7)
rs7036192	9	12298496	A	T	0.0835	0.0152	1.97e-08	alpha-ketoglutarate
rs10263766	7	55917595	T	C	-0.0106	0.0018	1.94e-09	erythronate
rs2391217	7	26008798	A	C	0.0149	0.0027	1.71e-08	erythronate
rs4687717	3	53248172	T	C	0.0133	0.0018	7.4e-14	erythronate
rs11189692	10	98584379	T	C	-0.0427	0.0061	1.28e-12	X-12092
rs12221212	10	98326914	T	C	-0.1088	0.0185	2.04e-09	X-12092
rs1365	10	98275909	A	C	0.0752	0.0101	4.83e-14	X-12092
rs1801287	10	98431163	A	G	-0.0676	0.0064	2.22e-26	X-12092
rs1889459	10	5272080	C	G	-0.0412	0.0067	3.89e-10	X-12092
rs7096654	10	98374279	T	C	0.2537	0.0047	0	X-12092
rs8101881	19	32873722	T	C	0.0281	0.005	9.55e-09	X-12092
rs942800	10	98321686	A	C	0.0362	0.0053	4.24e-12	X-12092
rs10469966	2	73525241	A	G	0.1024	0.0068	1.51e-51	X-12093
rs7072216	10	98397096	T	C	0.0988	0.0067	1.63e-49	X-12093
rs6430553	2	134873830	T	C	-0.0204	0.0035	2.8e-09	X-12094
rs6430553	2	134873830	T	C	-0.0181	0.0026	1.68e-12	X-12095
rs1918826	16	86418390	T	C	0.0102	0.0018	7.28e-09	X-12100
rs2160860	8	39965626	A	T	0.012	0.0018	1.31e-11	X-12100
rs4843718	16	87844870	A	G	0.0158	0.0026	6.13e-10	X-12100
rs12335217	8	65111605	T	C	0.323	0.057	7.28e-09	X-12188
rs1899124	18	64821582	T	C	0.304	0.055	1.63e-08	X-12188
rs10425480	19	40772115	A	G	0.5394	0.0954	7.83e-09	X-12189
rs8082167	17	54416795	T	C	0.4457	0.0774	4.25e-09	X-12189
rs6804368	3	30712081	A	G	0.0221	0.0024	1.66e-20	X-12244
rs7775554	6	89169449	A	C	0.019	0.0024	1.22e-15	X-12244
rs8002180	13	95270511	T	C	-0.0239	0.0024	1.16e-23	X-12244
rs516246	19	48702915	T	C	0.0413	0.0062	1.36e-11	ADpSGEGDFXAEGGGVR
rs651007	9	133278431	T	C	0.0653	0.0071	1.84e-20	ADpSGEGDFXAEGGGVR
rs3198697	16	15036083	T	C	0.0193	0.0034	6.88e-09	1-eicosatrienoylglycerophosphocholine
rs968567	11	61828092	T	C	0.04	0.0045	3.09e-19	1-eicosatrienoylglycerophosphocholine
rs1535	11	61830500	A	G	-0.0203	0.0035	3.32e-09	1-eicosadienoylglycerophosphocholine
rs17115338	14	44617611	T	C	-0.6712	0.1168	4.55e-09	X-12435
rs2271316	17	7012082	C	G	0.1133	0.0113	5.83e-24	X-12441
rs6685187	1	151886412	A	G	-0.0432	0.0041	2.93e-26	X-12442
rs2547231	19	47881800	A	C	0.0409	0.0061	1.01e-11	X-12456
rs4149056	12	21178615	T	C	-0.0805	0.0058	4.23e-44	X-12456
rs7962263	12	21313183	T	C	-0.0303	0.0052	2.82e-09	X-12456
rs2062541	16	16033378	A	G	0.0208	0.0034	4.75e-10	octanoylcarnitine
rs7552404	1	75670261	A	G	0.0746	0.004	6.31e-78	octanoylcarnitine
rs8396	4	158709665	T	C	0.0478	0.0041	1.04e-31	octanoylcarnitine
rs10923808	1	119395203	C	G	0.0253	0.0036	1.05e-12	alpha-hydroxyisovalerate
rs2403254	11	18303599	T	C	-0.0409	0.0036	3.27e-30	alpha-hydroxyisovalerate
rs893971	4	88282518	A	G	-0.0197	0.0036	2.22e-08	alpha-hydroxyisovalerate
rs2062541	16	16033378	A	G	0.0225	0.004	9.28e-09	decanoylcarnitine
rs4691536	4	158992473	A	G	0.0247	0.0041	8.49e-10	decanoylcarnitine
rs7552404	1	75670261	A	G	0.0563	0.0041	3.28e-43	decanoylcarnitine
rs8396	4	158709665	T	C	0.0533	0.0041	6.12e-39	decanoylcarnitine
rs603424	10	100315722	A	G	-0.0308	0.0049	1.63e-10	5-dodecenoate (12:1n7)
rs174535	11	61783884	T	C	0.0331	0.0041	3.42e-16	stearidonate (18:4n3)
rs1348656	3	145215733	T	C	-0.0232	0.0042	1.66e-08	10-nonadecenoate (19:1n9)
rs11981478	7	99566327	T	C	-0.1844	0.01	3.14e-76	epiandrosterone sulfate
rs474229	7	99868935	T	G	0.0492	0.0058	1.1e-17	epiandrosterone sulfate
rs1165215	6	25798704	A	G	-0.0226	0.0036	1.72e-10	X-12510
rs13538	2	73641201	A	G	0.1186	0.0044	2.52e-160	X-12510
rs1466245	3	15921104	T	C	0.0481	0.0081	1.44e-09	X-12510
rs11076175	16	56972466	A	G	0.011	0.002	1.9e-08	X-12524
rs2780242	9	117970744	T	C	-0.0117	0.0019	3.69e-10	X-12524
rs887829	2	233759924	T	C	0.081	0.0051	4.2e-57	bilirubin (E,Z or Z,E)
rs2235649	16	1787405	T	C	-0.0184	0.0027	4.72e-12	X-12556
rs4311055	2	240881600	T	C	0.0244	0.0026	3.16e-21	X-12556
rs174578	11	61838027	A	T	-0.0266	0.0026	7.22e-25	1-arachidonoylglycerophosphoinositol
rs1871395	12	21199381	A	G	-0.0395	0.0034	1.68e-31	1-arachidonoylglycerophosphoinositol
rs2576452	19	54172738	T	C	-0.0227	0.0026	1.26e-18	1-arachidonoylglycerophosphoinositol
rs9326061	1	64521116	C	G	-0.0188	0.0034	1.61e-08	1-arachidonoylglycerophosphoinositol
rs12526913	6	11082691	A	G	0.0315	0.0042	3.19e-14	X-12627
rs1077835	15	58431227	A	G	-0.0208	0.0035	1.4e-09	X-12644
rs1532085	15	58391167	A	G	0.0157	0.0027	3.04e-09	X-12644
rs7969341	12	21232670	A	G	-0.0213	0.0035	5.8e-10	X-12644
rs2011069	14	104141731	A	G	0.027	0.002	7.82e-42	asparagine
rs3017098	11	62409471	A	G	0.0107	0.0018	1.39e-09	asparagine
rs12465802	2	135623778	A	G	-0.0302	0.0026	1.72e-31	X-12696
rs3800993	7	142101207	T	C	0.0224	0.0036	2.45e-10	X-12696
rs707922	6	31657730	T	G	0.2854	0.0406	1.04e-12	X-12712
rs726389	20	19635154	T	C	-0.31	0.0521	1.34e-09	X-12712
rs12326998	18	35176529	A	C	-1.038	0.18	4.04e-09	X-12728
rs12769714	10	71400293	T	C	-1.008	0.18	1.07e-08	X-12728
rs13094553	3	156891511	A	G	0.975	0.177	1.81e-08	X-12728
rs16896783	6	65537458	A	G	1.024	0.179	5.31e-09	X-12728
rs1912320	10	85450161	A	G	0.3974	0.0662	9.68e-10	X-12728
rs2830801	21	27248412	A	G	-1.072	0.179	1.06e-09	X-12728
rs8089543	18	21263789	T	C	-1.029	0.179	4.5e-09	X-12728
rs9566930	13	42136300	T	C	-0.989	0.176	9.59e-09	X-12728
rs4001461	4	118520525	T	C	0.0513	0.009	5.99e-09	X-12740
rs6151429	22	50625049	T	C	-0.0249	0.0035	5.62e-13	X-12749
rs2291449	15	76286893	A	G	-0.0288	0.0052	1.53e-08	isovalerylcarnitine
rs419291	5	132297662	T	C	0.0389	0.0033	2.25e-32	isovalerylcarnitine
rs6895631	5	131771999	A	G	-0.0487	0.0085	5.04e-09	isovalerylcarnitine
rs9635324	15	40411012	A	G	0.0337	0.0027	4.71e-36	isovalerylcarnitine
rs272881	5	132333571	A	G	-0.0214	0.0033	4.44e-11	stearoylcarnitine
rs588136	15	58438299	T	C	-0.0293	0.0043	4.75e-12	1-stearoylglycerophosphoethanolamine
rs2731672	5	177415473	T	C	-0.169	0.017	1.38e-23	bradykinin, des-arg(9)
rs4253311	4	186253529	A	G	-0.1412	0.0097	2.65e-48	bradykinin, des-arg(9)
rs5030062	3	186736391	A	C	-0.0718	0.01	3.49e-13	bradykinin, des-arg(9)
rs1171616	10	59708831	T	G	-0.0476	0.0039	1.46e-34	X-12798
rs316019	6	160249250	A	C	-0.1813	0.0053	9.34e-257	X-12798
rs3799344	6	25786765	T	C	0.0197	0.0034	3.43e-09	X-12798
rs11666603	19	12386120	T	C	0.0234	0.004	2.46e-09	X-12844
rs2035647	7	138114823	A	G	-0.0292	0.0034	4.42e-18	X-12844
rs293433	4	68724635	A	G	-0.0204	0.0035	2.8e-09	X-12844
rs11019976	11	92492096	C	G	0.1331	0.0234	6.43e-09	X-12850
rs2547231	19	47881800	A	C	0.059	0.0072	1.26e-16	X-12850
rs279941	13	103045818	A	C	-0.0478	0.0081	1.8e-09	X-12850
rs11737481	4	158700098	T	C	0.0301	0.0049	4.05e-10	laurylcarnitine
rs1171617	10	59707424	T	G	0.0263	0.0047	1.1e-08	X-12855
rs7547056	1	75813582	A	G	0.0262	0.0043	5.54e-10	X-12855
rs2727270	11	61835765	T	C	-0.0551	0.0083	1.58e-11	X-12990
rs8022857	14	73626461	T	C	0.0772	0.0136	6.88e-09	X-13069
rs11076175	16	56972466	A	G	0.017	0.003	7.28e-09	X-13215
rs1339995	1	163862493	A	C	0.011	0.0019	3.53e-09	X-13215
rs4797105	18	3370564	C	G	0.0406	0.0074	2.05e-08	phenylacetylglutamine
rs9594738	13	42378009	T	C	0.0137	0.0025	2.13e-08	pro-hydroxy-pro
rs7203065	16	84714909	T	G	0.0114	0.0019	9.87e-10	N2,N2-dimethylguanosine
rs5760492	22	24599235	A	G	-0.0492	0.007	1.04e-12	cysteine-glutathione disulfide
rs274567	5	132378717	T	C	0.0228	0.0035	3.65e-11	oleoylcarnitine
rs10468017	15	58386313	T	C	0.0171	0.0027	1.2e-10	1-arachidonoylglycerophosphoethanolamine
rs174576	11	61836038	A	C	-0.0354	0.0026	1.62e-42	1-arachidonoylglycerophosphoethanolamine
rs4149056	12	21178615	T	C	-0.0294	0.0034	2.64e-18	1-arachidonoylglycerophosphoethanolamine
rs12317268	12	21199607	A	G	-0.1377	0.0079	2.43e-68	X-13429
rs296381	19	47867845	T	C	0.053	0.0082	5.12e-11	X-13429
rs4149032	12	21164857	T	C	-0.0621	0.0064	1.46e-22	X-13429
rs3738934	2	210009522	T	C	-0.1056	0.0043	1.77e-133	X-13431
rs9943221	1	151942422	A	G	0.0447	0.005	1.95e-19	X-13431
rs2062541	16	16033378	A	G	0.0196	0.0027	1.95e-13	X-13435
rs9392556	6	4145964	T	C	-0.0358	0.0028	9.85e-38	X-13435
rs13391552	2	73591809	A	G	-0.0243	0.0032	1.55e-14	X-13477
rs2121073	14	76199397	T	C	-0.0293	0.0052	8.77e-09	2-stearoylglycerophosphocholine
rs174450	11	61874070	T	G	-0.0164	0.0027	6.24e-10	2-linoleoylglycerophosphocholine
rs10069896	5	130574672	A	C	0.0104	0.0018	3.78e-09	X-13496
rs795213	6	4359471	A	G	0.01	0.0018	1.38e-08	X-13496
rs12246027	10	272136	A	G	0.0115	0.0018	8.35e-11	X-13548
rs622034	10	11143786	T	C	0.0141	0.0026	2.93e-08	X-13548
rs662138	6	160143444	C	G	0.0187	0.0034	1.9e-08	2-methylbutyroylcarnitine
rs2270968	3	183037421	T	G	0.0307	0.0037	5.33e-17	hydroxyisovaleroyl carnitine
rs274570	5	132377534	T	C	0.0224	0.0037	7.06e-10	hydroxyisovaleroyl carnitine
rs13375749	1	53230210	T	C	0.0297	0.0027	1.91e-28	glutaroyl carnitine
rs17641971	8	48972258	T	C	-0.0252	0.0026	1.63e-22	glutaroyl carnitine
rs1981524	5	132420814	T	C	0.016	0.0027	1.55e-09	glutaroyl carnitine
rs2291449	15	76286893	A	G	-0.0276	0.0043	6.88e-11	glutaroyl carnitine
rs246234	16	16034885	C	G	-0.0199	0.0026	9.75e-15	glutaroyl carnitine
rs715	2	210678331	T	C	0.0215	0.0026	6.74e-17	glutaroyl carnitine
rs8012	19	12899706	A	G	0.0374	0.0027	6.2e-44	glutaroyl carnitine
rs8056893	16	68270489	A	C	-0.0302	0.0026	1.72e-31	glutaroyl carnitine
rs1028074	8	137480809	T	C	-0.0838	0.0148	7.47e-09	X-13658
rs8018967	14	73510230	T	C	0.0181	0.0025	2.24e-13	X-13671
rs274567	5	132378717	T	C	0.0257	0.0042	4.71e-10	2-tetradecenoyl carnitine
rs12189736	6	71584021	T	C	-0.0642	0.0114	8.93e-09	X-13741
rs2070895	15	58431740	A	G	0.0266	0.0044	7.45e-10	1-oleoylglycerophosphoethanolamine
rs10468017	15	58386313	T	C	0.0187	0.0027	2.17e-12	1-palmitoylglycerophosphoethanolamine
rs2070895	15	58431740	A	G	0.0297	0.0034	1.22e-18	1-palmitoylglycerophosphoethanolamine
rs11045975	12	21325856	A	G	-0.0506	0.0063	4.8e-16	tetradecanedioate
rs4149056	12	21178615	T	C	-0.0994	0.0061	5.35e-60	tetradecanedioate
rs6663731	1	46881755	A	T	0.0624	0.0081	6.61e-15	tetradecanedioate
rs9404466	6	103755610	T	C	0.0105	0.0018	2.72e-09	2-hydroxypalmitate
rs1871395	12	21199381	A	G	-0.0893	0.0059	4.72e-52	hexadecanedioate
rs4149032	12	21164857	T	C	-0.0498	0.0051	7.98e-23	hexadecanedioate
rs6663731	1	46881755	A	T	0.0452	0.0069	2.86e-11	hexadecanedioate
rs6498540	16	15036737	A	G	0.0172	0.0026	1.85e-11	dihomo-linolenate (20:3n3 or n6)
rs968567	11	61828092	T	C	0.0329	0.0035	2.73e-21	dihomo-linolenate (20:3n3 or n6)
rs2708257	7	147895357	A	C	-0.0108	0.0019	6.57e-09	X-13859
rs9425336	1	184336986	T	C	-0.0115	0.0019	7.12e-10	X-13859
rs4351	17	63492371	A	G	-0.0343	0.0053	4.85e-11	X-14086
rs4351	17	63492371	A	G	-0.0581	0.006	1.77e-22	X-14189
rs651007	9	133278431	T	C	-0.0461	0.0075	3.96e-10	X-14189
rs13105073	4	110267569	A	T	-0.1302	0.0227	4.86e-09	X-14205
rs2348427	4	110493243	T	C	0.0315	0.0057	1.64e-08	X-14205
rs4351	17	63492371	A	G	-0.0437	0.0057	8.83e-15	X-14205
rs12266302	10	99996696	A	C	-0.1028	0.0188	2.27e-08	X-14208
rs4362	17	63496400	T	C	0.0612	0.0064	5.75e-22	X-14208
rs4351	17	63492371	A	G	-0.0529	0.0063	2.29e-17	X-14304
rs579459	9	133278724	T	C	0.0437	0.0077	6.92e-09	X-14304
rs4986894	10	94762608	T	C	-0.0421	0.0061	2.57e-12	X-14473
rs7822232	8	144090784	A	C	0.0299	0.0038	1.8e-15	X-14625
rs12317268	12	21199607	A	G	-0.0536	0.0038	1.76e-45	X-14626
rs4149032	12	21164857	T	C	-0.0221	0.0029	1.26e-14	X-14626
rs7969341	12	21232670	A	G	-0.0479	0.0081	1.67e-09	X-14662
rs12829704	12	21235687	A	G	-0.042	0.0045	5.13e-21	octadecanedioate
rs2108622	19	15879621	T	C	-0.0248	0.0044	8.68e-09	octadecanedioate
rs28305	5	35044193	C	G	0.0145	0.0026	1.22e-08	dimethylarginine (SDMA + ADMA)
rs10988217	9	129125837	A	G	-0.0164	0.0019	3.03e-18	succinylcarnitine
rs17806888	3	67365898	T	C	-0.0224	0.0034	2.23e-11	succinylcarnitine
rs2062541	16	16033378	A	G	0.0159	0.0018	5.08e-19	succinylcarnitine
rs2652822	15	63130573	T	C	0.0367	0.0018	1.05e-92	succinylcarnitine
rs2686513	7	22411734	T	C	-0.011	0.002	1.9e-08	succinylcarnitine
rs6703518	1	186147665	T	G	-0.0108	0.0019	6.57e-09	succinylcarnitine
rs8060756	16	63168481	A	G	0.0102	0.0018	7.28e-09	succinylcarnitine
rs2405522	5	132406004	A	G	-0.1264	0.0113	2.39e-29	tryptophan betaine
rs10267212	7	99997799	T	C	-0.0407	0.0068	1.08e-09	5alpha-androstan-3beta,17beta-diol disulfate
rs10278040	7	99543750	A	G	-0.1901	0.0168	5.5e-30	5alpha-androstan-3beta,17beta-diol disulfate
rs296396	19	47862266	T	C	-0.0856	0.0088	1.15e-22	5alpha-androstan-3beta,17beta-diol disulfate
rs4149056	12	21178615	T	C	-0.0509	0.0086	1.62e-09	5alpha-androstan-3beta,17beta-diol disulfate
rs11761528	7	99521178	T	C	-0.0696	0.012	3.32e-09	4-androsten-3beta,17beta-diol disulfate 1
rs296396	19	47862266	T	C	-0.1754	0.0086	9.19e-93	4-androsten-3beta,17beta-diol disulfate 1
rs2762353	6	25794203	A	G	0.0299	0.0041	1.52e-13	4-androsten-3beta,17beta-diol disulfate 2
rs4149056	12	21178615	T	C	-0.0485	0.0055	5.82e-19	4-androsten-3beta,17beta-diol disulfate 2
rs445925	19	44912383	A	G	-0.024	0.004	9.87e-10	palmitoyl sphingomyelin
rs633695	15	58433640	A	G	-0.01	0.0018	1.38e-08	palmitoyl sphingomyelin
rs11161521	1	75750645	T	C	0.0608	0.0036	2.72e-64	cis-4-decenoyl carnitine
rs8396	4	158709665	T	C	0.0262	0.0037	7.15e-13	cis-4-decenoyl carnitine

## Sheet: S2
Table S2: Detailed summary of genetic variants of urinary metabolites
SNP	chr	pos	effect_allele	other_allele	se	beta	P value	metabolites description
rs56043887	4	108784811	T	C	0.00248913	-0.02748	7.14e-28	Ethanolamine
rs11062102	12	239619	C	T	0.00972612	0.08381	1.06e-17	X3.Aminoisobutyrate
rs11744796	5	34993110	A	G	0.00888585	-0.13	5.44e-47	X3.Aminoisobutyrate
rs37369	5	35037010	T	C	0.0136998	0.5084	2.37e-252	X3.Aminoisobutyrate
rs7731733	5	34832691	G	A	0.0112841	-0.07285	1.25e-10	X3.Aminoisobutyrate
rs77456162	5	35113821	T	C	0.020144	0.1119	3.03e-08	X3.Aminoisobutyrate
rs4921914	8	18414928	T	C	0.00599699	-0.09967	6.28e-60	Formate
rs11084676	19	32868092	G	A	0.0119301	0.1298	5.54e-26	Lysine
rs3846710	5	151319245	C	T	0.0073864	-0.04779	1.1e-10	Glycine
rs715	2	210678331	C	T	0.00619775	0.05679	8.37e-20	Glycine
rs715	2	210678331	C	T	0.00770265	0.06471	6.33e-17	Creatine
rs11133665	5	1188170	A	G	0.00634109	-0.05421	1.81e-17	Histidine
rs12947281	17	39495957	T	G	0.006406	0.06283	1.99e-22	Histidine
rs11133665	5	1188170	A	G	0.00477735	-0.03712	1.06e-14	Tyrosine
rs113569895	17	39357101	C	T	0.00486941	-0.04773	2.3e-22	Tyrosine
rs7704058	5	1225498	A	G	0.00569781	-0.04495	4.29e-15	Tyrosine
rs8069451	17	39348680	C	T	0.00540264	-0.03643	1.79e-11	Alanine
rs8069451	17	39348680	C	T	0.00481791	-0.03228	2.4e-11	Threonine
rs3857746	7	36669062	A	G	0.00525163	0.02901	3.74e-08	O.Phosphocholine
rs12356193	10	59653595	G	A	0.0105264	0.06039	1.05e-08	Betaine
rs2338756	17	39262967	A	G	0.00779519	0.04476	1.02e-08	Betaine
rs4760099	12	121880817	G	A	0.00399228	0.07761	2.2e-80	X2.Hydroxyisobutyrate
rs17279437	3	45772602	A	G	0.00946392	-0.1377	1.15e-46	N.N.Dimethylglycine
rs248386	5	79034404	A	C	0.00778701	0.05813	1.04e-13	N.N.Dimethylglycine
rs73530526	16	20597281	C	T	0.00690639	0.04139	2.26e-09	X3.Hydroxyisovalerate
rs830123	12	121988311	G	A	0.00468924	0.02701	9.09e-09	X3.Hydroxyisovalerate
rs3132440	3	38354071	C	T	0.00412343	0.03147	2.95e-14	Glycolate
rs941206	20	46632402	C	A	0.00639556	0.0357	2.55e-08	Succinate
rs259897	5	169934591	G	A	0.0234383	0.1452	1.14e-09	Maleate

## Sheet: S3
Table S3: MR results of circulating metabolites on asthma in the cohort 1
Exposure	Method	SNP	b	se	or	or_lci95	or_uci95	P value	P intercept	Heterogeneity Q
1-arachidonoylglycerophosphocholine	Inverse variance weighted	3	0.360914	0.159836	1.43464	1.04879	1.96245	0.0239438	0.362845	0.250238
	MR Egger	3	0.71516	0.264552	2.04451	1.2173	3.43385	0.00686565
	Weighted median	3	0.400543	0.143364	1.49264	1.12699	1.97691	0.00520793
1-eicosadienoylglycerophosphocholine	Wald ratio	1	-1.30894	0.406274	0.270107	0.121817	0.598913	0.00127387	NA	NA
1-linoleoylglycerophosphoethanolamine	Inverse variance weighted	2	-0.490817	0.166265	0.612126	0.441889	0.847947	0.00315712	NA	0.424311
2-linoleoylglycerophosphocholine	Wald ratio	1	-1.17763	0.497642	0.308007	0.116134	0.816886	0.0179607	NA	NA
2-tetradecenoyl carnitine	Wald ratio	1	1.58492	0.316868	4.87889	2.62179	9.07915	5.68e-07	NA	NA
ADpSGEGDFXAEGGGVR	Inverse variance weighted	2	0.357889	0.120021	1.43031	1.13049	1.80964	0.00286471	NA	0.67794
adrenate (22:4n6)	Wald ratio	1	0.74687	0.237691	2.11038	1.32445	3.3627	0.00167687	NA	NA
arachidonate (20:4n6)	Wald ratio	1	0.527793	0.170568	1.69519	1.21346	2.36814	0.00197263	NA	NA
deoxycholate	Wald ratio	1	0.626373	0.227693	1.87081	1.19733	2.92312	0.0059422	NA	NA
docosapentaenoate (n3 DPA; 22:5n3)	Wald ratio	1	0.773792	0.323817	2.16797	1.14925	4.08971	0.0168671	NA	NA
eicosapentaenoate (EPA; 20:5n3)	Wald ratio	1	0.72964	0.2358	2.07433	1.30666	3.29303	0.00197263	NA	NA
indoleacetate	Inverse variance weighted	2	-0.578487	0.290554	0.560746	0.317279	0.99104	0.0464835	NA	0.873879
mannose	Wald ratio	1	-0.45931	0.194193	0.63172	0.431741	0.924326	0.0180194	NA	NA
oleoylcarnitine	Wald ratio	1	1.78651	0.357172	5.96858	2.96374	12.0199	5.68e-07	NA	NA
palmitoylcarnitine	Wald ratio	1	1.96775	0.393407	7.15455	3.30908	15.4688	5.68e-07	NA	NA
stearidonate (18:4n3)	Wald ratio	1	0.744242	0.249097	2.10484	1.29177	3.4297	0.00281031	NA	NA
stearoylcarnitine	Wald ratio	1	1.96723	0.380465	7.15087	3.39235	15.0736	2.33e-07	NA	NA
tryptophan betaine	Wald ratio	1	-0.200162	0.0936479	0.818598	0.681328	0.983525	0.0325663	NA	NA
X-02249	Wald ratio	1	0.696027	0.302547	2.00577	1.10853	3.62922	0.0214165	NA	NA
X-11315	Inverse variance weighted	3	0.714696	0.266156	2.04357	1.21292	3.44307	0.00724749	0.648149	0.799969
	MR Egger	3	1.20673	0.840945	3.34255	0.643058	17.3742	0.151295
	Weighted median	3	0.762519	0.320283	2.14367	1.14427	4.01595	0.0172768
X-11483	Wald ratio	1	-0.634561	0.174805	0.530168	0.376371	0.746811	0.000283306	NA	NA
X-11521	Wald ratio	1	1.5187	0.431464	4.56627	1.96016	10.6373	0.000431766	NA	NA
X-12442	Wald ratio	1	-0.652528	0.195614	0.520728	0.354896	0.764048	0.000850559	NA	NA
X-13671	Wald ratio	1	-1.2128	0.451244	0.297363	0.122795	0.720102	0.00719498	NA	NA
X-14473	Wald ratio	1	-0.536874	0.25661	0.584573	0.353515	0.966651	0.0364228	NA	NA

## Sheet: S4
Table S4: MR results of circulating metabolites on asthma in the cohort 2
Exposure	Method	SNP	b	se	or	or_lci95	or_uci95	P value	P intercept	Heterogeneity Q
1-arachidonoylglycerophosphocholine	Inverse variance weighted	5	0.600746	0.263142	1.82348	1.0887	3.05416	0.0224321	0.417991	0.902372
	MR Egger	5	1.01469	0.514307	2.7585	1.00667	7.55892	0.0485044
	Weighted median	5	0.643584	0.273495	1.90329	1.11353	3.25318	0.0186135
1-arachidonoylglycerophosphoethanolamine	Inverse variance weighted	4	0.823586	0.374741	2.27866	1.09318	4.74969	0.0279673	0.484822	0.801693
	MR Egger	4	1.96369	1.39257	7.12556	0.464983	109.194	0.158506
	Weighted median	4	0.836543	0.403824	2.30837	1.04608	5.09387	0.038307
1-eicosadienoylglycerophosphocholine	Wald ratio	1	-1.97316	0.807975	0.139017	0.0285302	0.677374	0.0146018	NA	NA
1-eicosatrienoylglycerophosphocholine	Inverse variance weighted	3	-0.981378	0.487469	0.374794	0.144162	0.974395	0.0440924	0.413942	0.408
	MR Egger	3	-4.80159	2.94607	0.00821669	2.55e-05	2.6451	0.103138
	Weighted median	3	-0.956916	0.533368	0.384075	0.135022	1.09252	0.0727971
1-linoleoylglycerol (1-monolinolein)	Wald ratio	1	-1.14647	0.358638	0.317756	0.157331	0.64176	0.00138992	NA	NA
1-linoleoylglycerophosphoethanolamine	Inverse variance weighted	3	-0.814449	0.320185	0.442883	0.236452	0.829539	0.0109692	0.675781	0.832359
	MR Egger	3	-1.49047	1.25223	0.225266	0.0193542	2.62191	0.233948
	Weighted median	3	-0.815478	0.33739	0.442428	0.228376	0.857106	0.0156482
1-oleoylglycerol (1-monoolein)	Wald ratio	1	-1.31469	0.41126	0.268557	0.11994	0.601325	0.00138992	NA	NA
1-palmitoleoylglycerophosphocholine	Wald ratio	1	3.31919	1.67446	27.638	1.03794	735.934	0.0474524	NA	NA
2-tetradecenoyl carnitine	Wald ratio	1	-2.57561	0.680716	0.0761072	0.0200442	0.288977	0.000154527	NA	NA
3-dehydrocarnitine	Inverse variance weighted	3	-1.96156	0.723865	0.140639	0.0340361	0.581129	0.0067316	0.329928	0.183025
	MR Egger	3	-9.38762	4.27092	8.38e-05	1.94e-08	0.361815	0.0279467
	Weighted median	3	-1.9993	0.583465	0.13543	0.0431577	0.424981	0.000611182
5-dodecenoate (12:1n7)	Wald ratio	1	2.95279	1.48962	19.1593	1.03368	355.115	0.0474524	NA	NA
acetylcarnitine	Wald ratio	1	-3.76098	0.994	0.023261	0.00331526	0.163207	0.000154527	NA	NA
ADpSGEGDFXAEGGGVR	Inverse variance weighted	2	0.556524	0.255473	1.7446	1.05738	2.87844	0.0293755	NA	0.678319
adrenate (22:4n6)	Wald ratio	1	1.18094	0.47288	3.25743	1.28929	8.22999	0.0125132	NA	NA
androsterone sulfate	Inverse variance weighted	6	0.40975	0.161337	1.50644	1.09804	2.06673	0.011094	0.535376	0.247647
	MR Egger	6	0.745022	0.523678	2.10649	0.754736	5.87926	0.154831
	Weighted median	6	0.526807	0.175641	1.69352	1.20027	2.38945	0.00270571
arachidonate (20:4n6)	Inverse variance weighted	2	0.806645	0.336272	2.24038	1.15899	4.33074	0.0164495	NA	0.811671
betaine	Inverse variance weighted	6	1.16436	0.548924	3.20387	1.0925	9.3957	0.0339078	0.478858	0.5271
	MR Egger	6	-0.518524	2.22573	0.595399	0.00758983	46.7072	0.815786
	Weighted median	6	0.686267	0.678508	1.98629	0.525393	7.50931	0.311809
dihomo-linolenate (20:3n3 or n6)	Inverse variance weighted	3	-1.13993	0.576683	0.319841	0.103289	0.990413	0.0480751	0.403051	0.381835
	MR Egger	3	-7.11737	4.42453	0.000810895	1.39e-07	4.7337	0.1077
	Weighted median	3	-1.11397	0.622654	0.328253	0.0968713	1.1123	0.0736038
docosapentaenoate (n3 DPA; 22:5n3)	Wald ratio	1	1.47226	0.622713	4.35909	1.28627	14.7727	0.0180657	NA	NA
eicosapentaenoate (EPA; 20:5n3)	Wald ratio	1	1.11941	0.465221	3.06305	1.23069	7.62356	0.0161197	NA	NA
estrone 3-sulfate	Wald ratio	1	0.313944	0.115547	1.36881	1.09141	1.71672	0.00658706	NA	NA
glycochenodeoxycholate	Wald ratio	1	0.832546	0.327493	2.29917	1.21005	4.36855	0.0110163	NA	NA
margarate (17:0)	Wald ratio	1	-3.11458	1.57124	0.044397	0.00204119	0.965659	0.0474524	NA	NA
myo-inositol	Inverse variance weighted	2	2.28784	1.0752	9.85366	1.19776	81.0634	0.0333508	NA	0.667645
myristoleate (14:1n5)	Inverse variance weighted	2	2.10469	1.0574	8.20452	1.0327	65.1828	0.0465437	NA	NA
nonadecanoate (19:0)	Wald ratio	1	-4.99702	2.5209	0.00675804	4.83e-05	0.945478	0.0474524	NA	NA
oleoylcarnitine	Wald ratio	1	2.82562	0.757108	16.8714	3.8255	74.4072	0.000189872	NA	NA
palmitate (16:0)	Wald ratio	1	-6.0229	3.03843	0.00242263	6.28e-06	0.934658	0.0474524	NA	NA
palmitoleate (16:1n7)	Wald ratio	1	2.47809	1.25015	11.9184	1.02819	138.154	0.0474524	NA	NA
palmitoylcarnitine	Wald ratio	1	3.13657	0.840426	23.0249	4.43417	119.559	0.000189872	NA	NA
propionylcarnitine	Inverse variance weighted	5	-1.83366	0.737173	0.159828	0.037684	0.67787	0.0128673	0.534536	0.628232
	MR Egger	5	-4.42245	3.77303	0.0120048	7.37e-06	19.5443	0.241148
	Weighted median	5	-2.10618	0.963432	0.121702	0.0184166	0.804243	0.0288067
stearidonate (18:4n3)	Wald ratio	1	1.22337	0.495949	3.39863	1.28571	8.98387	0.0136353	NA	NA
stearoylcarnitine	Wald ratio	1	3.04688	0.82109	21.0495	4.21032	105.237	0.00020663	NA	NA
X-11423	Inverse variance weighted	2	-2.23428	1.10673	0.10707	0.0122347	0.936997	0.0435081	NA	NA
X-12627	Wald ratio	1	2.32184	0.931103	10.1944	1.64358	63.2313	0.012644	NA	NA
X-12990	Wald ratio	1	0.702298	0.32238	2.01838	1.07297	3.79681	0.0293705	NA	NA
X-13671	Wald ratio	1	-1.90745	0.921237	0.148459	0.0244025	0.90319	0.038403	NA	NA

## Sheet: S5
Table S5: Full meta-analysis of MR results on asthma in both corhots
Exposure	b	se	I2	Q	pval.Q	or	or_lci95	or_uci95	P value
stearoylcarnitine	2.15807	0.345206	0.297423	1.42333	0.232856	8.6544	4.39943	17.0246	4.06e-10
oleoylcarnitine	1.97567	0.32303	0.350978	1.54078	0.214502	7.21145	3.82877	13.5827	9.59e-10
palmitoylcarnitine	2.17783	0.356302	0.369702	1.58655	0.20782	8.82713	4.39071	17.7462	9.82e-10
1-eicosadienoylglycerophosphocholine	-1.44299	0.362971	0	0.539437	0.462666	0.236222	0.115973	0.481151	7.02e-05
adrenate (22:4n6)	0.834419	0.212372	0	0.67264	0.412133	2.30348	1.51919	3.49265	8.53e-05
eicosapentaenoate (EPA; 20:5n3)	0.809307	0.210326	0	0.558468	0.454878	2.24635	1.48747	3.3924	0.000119148
arachidonate (20:4n6)	0.584856	0.152118	0	0.546929	0.459575	1.79473	1.33204	2.41815	0.000120677
1-linoleoylglycerophosphoethanolamine	-0.55955	0.147557	0	0.804666	0.369702	0.571466	0.427947	0.763117	0.000149381
stearidonate (18:4n3)	0.840762	0.222597	0	0.745306	0.387966	2.31813	1.49852	3.58603	0.000158693
ADpSGEGDFXAEGGGVR	0.393803	0.10863	0	0.495234	0.481602	1.48261	1.19829	1.83439	0.00028876
X-13671	-1.34722	0.405241	0	0.45855	0.498302	0.259963	0.117482	0.575246	0.000885834
X-11521	1.2521	0.383339	0.448268	1.81247	0.178212	3.49769	1.65	7.41448	0.0010896
docosapentaenoate (n3 DPA; 22:5n3)	0.922463	0.287295	0	0.99032	0.319664	2.51548	1.43243	4.4174	0.0013234
X-12442	-0.55303	0.174719	0.218354	1.27935	0.25802	0.575204	0.408415	0.810108	0.00154946
1-arachidonoylglycerophosphocholine	0.425552	0.136609	0	0.6068	0.435995	1.53043	1.17094	2.00031	0.00183882
2-linoleoylglycerophosphocholine	-1.16849	0.451181	0	0.00189851	0.965246	0.310837	0.128377	0.752626	0.00960209
dihomo-linolenate (20:3n3 or n6)	-0.854467	0.337098	0	0.37222	0.541796	0.42551	0.219772	0.823849	0.0112519
deoxycholate	0.525812	0.209703	0.221885	1.28516	0.256942	1.69183	1.12165	2.55186	0.0121619
X-11315	0.6258	0.249613	0	0.9262	0.335852	1.86974	1.14633	3.04967	0.0121734
tryptophan betaine	-0.218728	0.0877301	0	0.321128	0.57093	0.80354	0.676599	0.954297	0.0126601
X-02249	0.735589	0.296761	0	0.451438	0.501653	2.08671	1.16643	3.73307	0.0131854
X-12990	0.360062	0.14777	0.299101	1.42674	0.232297	1.43342	1.07298	1.91494	0.0148243
X-14473	-0.450104	0.217754	0	0.408478	0.522743	0.637562	0.416073	0.976956	0.0387317
1-arachidonoylglycerophosphoethanolamine	0.624918	0.307394	0	0.859135	0.353981	1.86809	1.02269	3.41234	0.0420569

## Sheet: S6
Table S6: MR results of circulating metabolites on AD in the cohort 1
Exposure	Method	SNP	b	se	or	or_lci95	or_uci95	P value	P intercept	Heterogeneity Q
2-tetradecenoyl carnitine	Wald ratio	1	2.79312	0.896774	16.3319	2.81635	94.708	0.00184176	NA	NA
3-carboxy-4-methyl-5-propyl-2-furanpropanoate (CMPF)	Wald ratio	1	-1.21627	0.494797	0.296333	0.112357	0.781555	0.0139665	NA	NA
5-oxoproline	Wald ratio	1	-2.317	0.677135	0.0985693	0.0261428	0.371647	0.000622168	NA	NA
heptanoate (7:0)	Inverse variance weighted	2	-4.80356	1.63235	0.0082005	0.000334467	0.201061	0.00325341	NA	0.699205
hydroxyisovaleroyl carnitine	Inverse variance weighted	2	1.59121	0.663685	4.90969	1.33695	18.0299	0.0165056	NA	0.447623
malate	Wald ratio	1	-3.39568	1.45307	0.0335179	0.00194267	0.578301	0.0194444	NA	NA
oleoylcarnitine	Wald ratio	1	3.14839	1.01084	23.2984	3.2128	168.954	0.00184176	NA	NA
palmitoylcarnitine	Wald ratio	1	3.46779	1.11339	32.0657	3.61666	284.299	0.00184176	NA	NA
pentadecanoate (15:0)	Wald ratio	1	-4.12277	1.9709	0.0161996	0.000340283	0.771205	0.0364548	NA	NA
scyllo-inositol	Wald ratio	1	-1.68121	0.596156	0.186148	0.0578629	0.598848	0.00480102	NA	NA
stearoylcarnitine	Wald ratio	1	3.38352	1.07648	29.4743	3.57375	243.088	0.00167153	NA	NA
X-10395	Inverse variance weighted	2	-2.4147	1.19987	0.0893941	0.00851066	0.938976	0.0441697	NA	0.564485
X-11247	Wald ratio	1	1.06017	0.441685	2.88685	1.21466	6.8611	0.0163827	NA	NA
X-11444	Inverse variance weighted	2	-2.10837	0.607687	0.121436	0.0369041	0.399597	0.000521445	NA	0.848545
X-11452	Wald ratio	1	1.75086	0.701136	5.75956	1.45737	22.7619	0.0125186	NA	NA
X-11470	Inverse variance weighted	2	-1.50878	0.657314	0.22118	0.0609859	0.802164	0.0217121	NA	0.25915
X-11478	Wald ratio	1	1.00467	0.369755	2.73101	1.32307	5.63722	0.00658506	NA	NA
X-14625	Wald ratio	1	-4.89462	1.4248	0.00748679	0.000458654	0.12221	0.000591877	NA	NA

## Sheet: S7
Table S7: MR results of circulating metabolites on AD in the cohort 2
Exposure	Method	SNP	b	se	or	or_lci95	or_uci95	P value	P intercept	Heterogeneity Q
1,5-anhydroglucitol (1,5-AG)	Inverse variance weighted	9	-1.35778	0.591235	0.25723	0.0807333	0.81958	0.021646	0.835713	0.999036
	MR Egger	9	-1.79284	2.10591	0.166487	0.00268404	10.3269	0.394583
	Weighted median	9	-1.39437	0.721118	0.247988	0.0603397	1.0192	0.0531589
1-eicosadienoylglycerophosphocholine	Wald ratio	1	3.2917	1.59306	26.8886	1.18448	610.392	0.0388024	NA	NA
2-hydroxyisobutyrate	Inverse variance weighted	3	2.73503	1.25585	15.4103	1.31465	180.639	0.0294183	0.324784	0.198786
	MR Egger	3	6.71276	2.43531	822.841	6.95568	97340.2	0.00584357
	Weighted median	3	2.44371	1.14336	11.5157	1.22473	108.278	0.0325732
3-(4-hydroxyphenyl)lactate	Wald ratio	1	-7.73055	2.72429	0.000439204	2.11e-06	0.091544	0.0045449	NA	NA
docosapentaenoate (n3 DPA; 22:5n3)	Wald ratio	1	-2.414	1.22937	0.0894565	0.00803812	0.995564	0.0495745	NA	NA
estrone 3-sulfate	Wald ratio	1	-0.483909	0.230891	0.616369	0.392015	0.969124	0.0360972	NA	NA
isobutyrylcarnitine	Inverse variance weighted	4	1.69261	0.647366	5.43366	1.52772	19.326	0.00893281	0.883608	0.946515
	MR Egger	4	1.19189	3.08992	3.29329	0.0077168	1405.47	0.699694
	Weighted median	4	1.63601	0.715338	5.13462	1.26357	20.8649	0.0221936
laurate (12:0)	Inverse variance weighted	2	6.16509	2.32192	475.846	5.02349	45074.2	0.00792691	NA	0.496261
malate	Wald ratio	1	8.30946	3.35821	4062.12	5.6258	2.93307e+06	0.0133471	NA	NA
stearidonate (18:4n3)	Wald ratio	1	-1.95663	0.977885	0.141334	0.02079	0.960815	0.0454056	NA	NA
X-11820	Wald ratio	1	-2.5462	0.94957	0.0783787	0.0121873	0.504067	0.00733086	NA	NA
X-12188	Wald ratio	1	-0.800264	0.374773	0.44921	0.215495	0.936404	0.0327341	NA	NA
X-12990	Wald ratio	1	-1.26036	0.640674	0.283552	0.0807756	0.995374	0.0491558	NA	NA
X-14189	Inverse variance weighted	2	0.993613	0.458145	2.70098	1.10037	6.62982	0.0300997	NA	0.565839
X-14304	Inverse variance weighted	2	1.08892	0.49585	2.97105	1.12418	7.85212	0.0280876	NA	0.579927

## Sheet: S8
Table S8: Full meta-analysis of MR results on AD in both corhots
Exposure	b	se	I2	Q	pval.Q	or	or_lci95	or_uci95	P value
5-oxoproline	-2.31341	0.66478	0	0.000774724	0.977795	0.0989232	0.0268805	0.364049	0.000501476
X-11452	1.57083	0.566984	0	0.190528	0.662478	4.81062	1.58337	14.6157	0.0055971
eicosapentaenoate (EPA; 20:5n3)	-1.43031	0.540863	0	0.226537	0.634104	0.239235	0.0828783	0.690569	0.00818122
arachidonate (20:4n6)	-1.02999	0.391167	0	0.21118	0.645844	0.357011	0.165852	0.768498	0.0084604
X-10395	-2.65484	1.0107	0	0.137907	0.710371	0.0703101	0.00969854	0.509717	0.00862102
docosapentaenoate (n3 DPA; 22:5n3)	-1.87855	0.7357	0	0.295552	0.586685	0.152812	0.0361349	0.646228	0.0106672
stearidonate (18:4n3)	-1.42494	0.572618	0	0.449892	0.502386	0.240524	0.078297	0.738877	0.0128299
adrenate (22:4n6)	-1.34197	0.546238	0	0.410443	0.521745	0.261331	0.0895844	0.762341	0.0140202
1-linoleoylglycerophosphoethanolamine	0.921022	0.37813	0	0.279496	0.597031	2.51186	1.1971	5.27059	0.0148618
hydroxyisovaleroyl carnitine	1.51802	0.632463	0	0.132369	0.715988	4.56319	1.32104	15.7624	0.0163874
alpha-ketoglutarate	1.00779	0.422132	0.02134	1.02181	0.312091	2.73954	1.19773	6.2661	0.0169686
glutamine	4.02043	1.72086	0	0.230769	0.630954	55.7251	1.91096	1624.99	0.0194762
1-eicosadienoylglycerophosphocholine	2.1667	0.933725	0	0.759677	0.383429	8.72947	1.40023	54.4222	0.0203141
1-arachidonoylglycerophosphoethanolamine	-0.947589	0.420596	0	0.0793656	0.778159	0.387674	0.170002	0.884055	0.0242613
X-11247	0.851296	0.377929	0	0.834877	0.360866	2.34268	1.11691	4.91368	0.0242888
1-arachidonoylglycerophosphocholine	-0.693619	0.309205	0	0.000249577	0.987396	0.499764	0.272627	0.916138	0.0248818
X-12990	-0.796746	0.380679	0	0.809412	0.368294	0.450794	0.213768	0.950632	0.0363529
X-11470	-1.2369	0.602592	0.0672762	1.07213	0.300465	0.290283	0.0891033	0.94569	0.0401083
3-carboxy-4-methyl-5-propyl-2-furanpropanoate (CMPF)	-0.88655	0.432607	0.469486	1.88496	0.169771	0.412075	0.176498	0.962081	0.0404306
pentadecanoate (15:0)	-3.66704	1.79174	0	0.308081	0.57886	0.025552	0.000762597	0.856157	0.0406934
X-11550	-4.54332	2.23895	0	0.455842	0.499574	0.0106381	0.000132149	0.856366	0.042436
X-12038	-3.40749	1.67921	0	0.455842	0.499574	0.0331243	0.00123253	0.890214	0.042436
10-nonadecenoate (19:1n9)	2.09772	1.04475	0	0.0605372	0.805649	8.14753	1.05131	63.1425	0.0446585
oleate (18:1n9)	2.82948	1.4092	0	0.0605372	0.805649	16.9366	1.06982	268.128	0.0446585
1,5-anhydroglucitol (1,5-AG)	-0.775971	0.392286	0.421961	1.72999	0.188413	0.460257	0.213346	0.992921	0.0479205

## Sheet: S9
Table S9: MR results of circulating metabolites on AR in the cohort 1
Exposure	Method	SNP	b	se	or	or_lci95	or_uci95	P value	P intercept	Heterogeneity Q
1-arachidonoylglycerophosphocholine	Inverse variance weighted	3	0.623306	0.245952	1.86508	1.1517	3.02035	0.0112686	0.490176	0.448941
	MR Egger	3	1.04726	0.47903	2.84983	1.11445	7.28749	0.0288002
	Weighted median	3	0.702382	0.264612	2.01856	1.20171	3.39065	0.00794542
1-arachidonoylglycerophosphoethanolamine	Inverse variance weighted	3	0.87177	0.326396	2.39114	1.26116	4.53356	0.00756492	0.520033	0.441105
	MR Egger	3	1.92387	1.16706	6.84742	0.695191	67.4451	0.0992552
	Weighted median	3	0.828168	0.348019	2.28912	1.15725	4.52802	0.0173285
1-arachidonoylglycerophosphoinositol	Inverse variance weighted	4	0.965265	0.290555	2.62548	1.48554	4.64018	0.0008933	0.478435	0.411098
	MR Egger	4	-0.0105287	1.16723	0.989527	0.10043	9.74973	0.992803
	Weighted median	4	0.784621	0.35421	2.19158	1.09458	4.388	0.0267511
1-eicosadienoylglycerophosphocholine	Wald ratio	1	-2.14915	0.736296	0.116583	0.0275351	0.493608	0.003513	NA	NA
adrenate (22:4n6)	Wald ratio	1	1.22215	0.430651	3.39448	1.45947	7.89497	0.00454099	NA	NA
arachidonate (20:4n6)	Wald ratio	1	0.643881	0.30875	1.90386	1.03949	3.48696	0.0370289	NA	NA
docosapentaenoate (n3 DPA; 22:5n3)	Wald ratio	1	1.63596	0.588458	5.13438	1.62025	16.2702	0.00543463	NA	NA
eicosapentaenoate (EPA; 20:5n3)	Wald ratio	1	0.890125	0.426827	2.43543	1.055	5.6221	0.0370289	NA	NA
gamma-glutamylglutamine	Inverse variance weighted	3	-1.46194	0.617136	0.231786	0.0691467	0.77697	0.0178405	0.483129	0.373825
	MR Egger	3	0.646395	2.09252	1.90865	0.0315889	115.323	0.757392
	Weighted median	3	-1.2094	0.661011	0.298376	0.081677	1.09	0.0673059
homocitrulline	Wald ratio	1	-0.971046	0.483117	0.378687	0.146907	0.976152	0.0444353	NA	NA
mannose	Wald ratio	1	-0.819294	0.35139	0.440743	0.221348	0.877595	0.0197226	NA	NA
myo-inositol	Inverse variance weighted	2	-2.23582	0.901816	0.106904	0.0182538	0.626091	0.0131662	NA	0.244707
pipecolate	Wald ratio	1	-1.5175	0.594051	0.219258	0.0684368	0.702461	0.0106339	NA	NA
pro-hydroxy-pro	Wald ratio	1	-2.93558	1.07876	0.0530997	0.00640964	0.439896	0.00650336	NA	NA
scyllo-inositol	Wald ratio	1	-1.11838	0.38526	0.326808	0.153586	0.695397	0.0036969	NA	NA
stearidonate (18:4n3)	Wald ratio	1	1.2016	0.451157	3.32545	1.37346	8.05161	0.00773593	NA	NA
X-11315	Inverse variance weighted	3	1.38745	0.482345	4.00461	1.55589	10.3072	0.00402164	0.903543	0.816518
	MR Egger	3	1.16688	1.52297	3.21196	0.162327	63.5549	0.443565
	Weighted median	3	1.58537	0.560453	4.8811	1.62724	14.6415	0.00467328
X-11334	Wald ratio	1	2.20241	0.845612	9.04677	1.72462	47.4562	0.00920047	NA	NA
X-12441	Wald ratio	1	-0.285033	0.132163	0.75199	0.58038	0.974342	0.0310313	NA	NA
X-12798	Inverse variance weighted	3	-0.380576	0.148555	0.683467	0.510817	0.914471	0.0104113	0.59244	0.576753
	MR Egger	3	-0.275911	0.204485	0.758881	0.508291	1.13301	0.177242
	Weighted median	3	-0.354543	0.152415	0.701494	0.520338	0.94572	0.02001
X-13215	Inverse variance weighted	2	2.42827	1.13176	11.3393	1.23371	104.222	0.0319068	NA	0.19583

## Sheet: S10
Table S10: MR results of circulating metabolites on AR in the cohort 2
Exposure	Method	SNP	b	se	or	or_lci95	or_uci95	P value	P intercept	Heterogeneity Q
1-stearoylglycerophosphoethanolamine	Wald ratio	1	-1.46987	0.665901	0.229956	0.0623474	0.848146	0.0272904	NA	NA
gamma-glutamylvaline	Wald ratio	1	-3.31736	1.63444	0.0362483	0.00147241	0.892376	0.0423903	NA	NA
glutamine	Wald ratio	1	-4.23461	2.11517	0.0144855	0.000229332	0.914961	0.0452829	NA	NA
kynurenine	Inverse variance weighted	5	-1.14197	0.452404	0.319188	0.131508	0.774714	0.0115951	0.576073	0.757573
	MR Egger	5	-1.43492	0.651236	0.238134	0.0664474	0.853424	0.0275679
	Weighted median	5	-1.24162	0.552103	0.288915	0.0979062	0.85257	0.0245191
X-01911	Wald ratio	1	0.989662	0.479551	2.69032	1.051	6.88663	0.0390436	NA	NA
X-09789	Inverse variance weighted	3	1.27507	0.474072	3.57894	1.41324	9.06342	0.00715363	0.516676	0.628256
	MR Egger	3	-2.27124	3.76709	0.103184	6.41e-05	166.044	0.546564
	Weighted median	3	1.25592	0.582324	3.51105	1.12138	10.9931	0.0310267
X-11444	Inverse variance weighted	3	-1.15179	0.367746	0.316069	0.153727	0.649852	0.001736	0.52148	0.470792
	MR Egger	3	-1.9458	0.925662	0.142873	0.0232815	0.876779	0.0355479
	Weighted median	3	-1.34186	0.418047	0.261359	0.115183	0.593042	0.00132811
X-11445	Inverse variance weighted	3	0.474508	0.193919	1.60722	1.09903	2.35041	0.0144074	0.93561	0.841706
	MR Egger	3	0.246644	2.25354	1.27972	0.0154478	106.014	0.912848
	Weighted median	3	0.458389	0.214988	1.58152	1.03771	2.41033	0.0329939
X-11593	Inverse variance weighted	7	0.871557	0.359494	2.39063	1.18169	4.83637	0.0153338	0.455524	0.43795
	MR Egger	7	0.437195	0.650223	1.54836	0.432903	5.53799	0.501344
	Weighted median	7	0.872226	0.404182	2.39223	1.08332	5.28263	0.0309275
X-12092	Inverse variance weighted	8	-0.146765	0.0704202	0.863497	0.752173	0.991297	0.0371487	0.13345	0.699414
	MR Egger	8	-0.282434	0.105235	0.753946	0.613427	0.926655	0.00727802
	Weighted median	8	-0.170784	0.075095	0.843003	0.727624	0.976678	0.0229514
X-12844	Inverse variance weighted	3	-1.24571	0.513632	0.287735	0.105143	0.787419	0.0152956	0.507814	0.478483
	MR Egger	3	2.01604	3.38206	7.50852	0.00992408	5680.91	0.551109
	Weighted median	3	-1.29338	0.616906	0.274343	0.0818789	0.919209	0.036033

[truncated: 6 more sheets: S11, S12, S13, S14, S15, S16]
